# Supplementary material for: Prevalence of Functional Constipation in Children with Down Syndrome: A Study Conducted at a General Pediatrics Service
Source: Biomedicines. 2026 Jan 12;14(1):162. doi: 10.3390/biomedicines14010162 (PMC12838695; doi:10.3390/biomedicines14010162)
Supplement: Supplementary file 1 [file biomedicines-14-00162-s001.zip]

Archive with 1 entries (1 files):
- biomedicines-3921981-supplementary.pdf
